# Supplementary material for: Brief data report on prototype of moral personality and environmentalism
Source: Data Brief. 2017 Oct 9;15:540–4. doi: 10.1016/j.dib.2017.10.013 (PMC5651487; doi:10.1016/j.dib.2017.10.013)
Supplement: Supplementary file 3 — Supplementary material [file mmc3.xlsx]

## Sheet: Data in brief
Culture	gender	BirthYear	birthmonth	BirthCountry1	BirthCountry2	LivingUSA	ethnicity	FatherOcc	FatherEdu	MotherOcc	MotherEdu	Q2	freeattribute1	freeattribute2	freeattribute3	freeattribute4	freeattribute5	rating_accepting	rating_altruistic	rating_benevolent	rating_caring	rating_patriotic	rating_clean	rating_compassionate	rating_selfconfident	rating_conscientious	rating_considerate	rating_consistent	rating_cooperative	rating_courageous	rating_courteous	rating_dependable	rating_educated	rating_peaceful	rating_ethical	rating_exemplary	rating_fair	rating_faithful	rating_followstherules	rating_forgiving	rating_friendly	rating_fun	rating_generous	rating_genuine	rating_good	rating_grateful	rating_happy	rating_hardworking	rating_hashighstandards
4	1	1995	2	1		N/A	American	A security guard at a nuculer power plant.	3	Currently no job.	3	1	Good ethics	Have manners	Follows the law	Thinks before acting		4	3	2	4	3	3	3	5	4	4	5	4	3	4	5	4	4	4	3	4	3	4	3	4	3	4	4	4	4	4	5	4
4	1	1996	5	1			American, Italian	Part-Owner of a Tree Business.	6	Nurse Assistant. she works nights at a Hospital assisting Nurses and patients.	5	1	Trustful	Honorable	Truthful	Respectful	Grateful	5	3	3	4	2	3	5	4	3	5	3	5	5	4	3	5	5	5	5	5	4	5	4	4	2	5	5	4	5	3	5	2
4	1	1996	5	1			Italian, German, Scottish, Irish	My father was a Firefighter but was forced to retire due to injury he sustained on the job.	5	My mother is elementary school teacher.	7	1	Someone who supports the U.S. Constistution	Someone who does not kill outside of defense	Someone who does not rape	Someone who treats everyone in the U.S. as political equals	Someone who thinks rationally	4	3	5	3	5	1	1	3	4	4	5	3	4	3	3	4	3	5	1	5	1	4	5	1	1	1	5	5	1	1	5	1
4	1	1995	6	1			Jewish	Certified Public Accountant; he completes people's tax returns.	7	Accountant; she assists my father with his tax returns.	6	1	just	loyal	intelligent	charismatic	generous	4	5	4	5	5	4	4	4	4	5	3	3	4	3	4	3	3	3	4	5	3	3	3	4	3	5	5	3	3	4	5	4
4	1	1996	1	1			Swedish, Irish		#NULL!	Owner/Operator. She is the co-owner of a construction business and a nationally licensed crane operator.	5	1	Having clearly defined personal values and principles	Following your belief system; knowing right from wrong	Never/rarely sacrificing/modifying your beliefs			2	3	2	3	4	5	2	5	3	2	5	4	5	2	5	5	2	4	3	4	2	2	3	3	2	3	1	4	2	1	5	3
4	1	1993	1	1			Born American, from Italian and German descent	Field Technician, fixes copy machines for corporations	4	Teacher's Assistant, Assists teachers with student's needs	3	1	Selfless	Openminded	Dedicated			4	3	4	3	5	2	3	4	4	4	5	4	4	3	4	4	4	5	4	5	4	5	5	3	3	4	5	3	4	3	2	3
4	1	1996	7	2	Taiwan	4	Chinese	Works in the navies	7	Nurse, school nurse.	4	1	Upright	Responsible	Honest	Honorable		2	3	2	2	3	3	2	3	2	2	4	2	2	4	4	2	2	5	3	4	3	3	2	3	3	2	4	3	4	2	3	2
4	1	1994	9	1			Irish		4		4	1	Honesty	confidence	pride			5	5	5	5	2	3	5	5	4	5	5	5	4	4	5	5	5	4	5	5	5	3	5	5	2	5	5	5	5	4	5	5
4	1	1994	8	1			American	Janitor - he cleans up administrative buildings, mopping etc.	2	Sales person- she persuades customers why they should buy the beauty products her company sells	2	1	Honesty	Integrity	Discipline	Self control	Selflessness	1	5	5	5	3	4	5	3	5	5	3	4	4	4	5	5	4	5	5	5	5	5	5	5	1	5	5	5	5	1	5	5
4	1	1991	12	1			Irish, Italian, American	Night Watch. My father is responsible for keeping the public from trespassing at Heckscher State Park.	5	Public School Secretary. She is in charge of organizing school events and making phone calls to the student's parents.	3	1	Assertive	Honest	Leadership	Culturally Competent	Open-minded	4	3	3	5	2	3	5	5	5	4	5	5	5	4	5	3	3	5	3	3	5	4	5	4	4	4	5	4	4	4	5	3
4	1	1996	3	1			Italian and Irish		7		7	1	faithful	strict	nice	peaceful		3	4	5	4	4	3	5	5	4	4	4	4	3	3	5	3	5	5	5	3	5	5	5	4	2	5	5	4	5	3	5	5
4	2	1996	9	1			Mexican	Pizza Man. He makes pizza for a pizzeria and other food.	1	At a duck Farm. She would take all of the duck meat off of the ducks	1	1	Nice	Kind	Caring	Understanding	Open Minded	5	2	3	4	1	2	3	3	3	5	3	4	4	4	5	2	3	5	2	4	1	3	4	4	3	3	5	4	3	2	4	4
4	2	1993	8	1			American, French, German, Trinidadian, Chinese, Portuguese		3		1	1	Honest	Trustworthy	Independent	Loyal		5	4	4	4	4	4	5	5	5	5	5	5	5	4	5	4	4	5	5	5	4	5	4	4	4	5	5	5	5	4	5	3
4	2	1996	3	1			American,Irish, English		4		4	1	respectful of others	patient with others	helps others without wanting benefits	trys to do things for the better good	follows the rules	3	2	3	4	5	1	5	2	5	5	5	5	3	5	5	5	4	5	3	3	3	5	3	3	5	5	5	2	4	3	5	4
4	2	1996	5	1			German and Dutch	Law Clerk, he over views cases for a judge and helps him make a decision on a case	7	she works for MVP healthcare and reviews cases to see if people are covered with insurance to have surgery	4	1	kind	fair	honest			5	5	5	5	3	3	5	3	5	5	5	5	5	5	5	4	5	5	5	5	5	5	5	5	3	5	5	5	5	4	5	3
4	2	1996	6	1			german, english, irish		#NULL!	operations consultant	5	1	honest	knows difference between right and wrong	charitable	kind		5	5	3	3	4	2	5	2	3	5	5	5	5	3	5	4	3	5	4	3	3	5	5	3	1	4	5	5	4	2	4	2
4	2	1996	5	1			american	ups. he loads the truck with packages to be delivered	2	highschool aide: works in the office	4	1	good manners	good judgement of good or bad	knows what is right and wrong			5	3	4	5	4	2	5	4	3	4	3	4	4	4	4	4	3	5	3	5	4	5	4	4	4	3	5	5	3	5	4	2
4	2	1993	12	1			German, Irish	State Farm Fire Claims Representative- If anyone has a fire in their house or if they have flooding, my dad is the insurance agent who is responsible to go into the house investigate what caused the fire and come up with an inventory list of what has bee lost from the fire. If things can be salvaged (i.e pictures, clothes), he is also responsible for doing that.	5	I know she works at spectrum health but I am not exactly sure what she does.	5	1	responsible	mature	friendly	respectful	open minded	2	3	1	3	2	1	4	5	2	5	4	2	5	5	5	5	3	5	5	1	2	4	3	4	2	5	5	5	5	1	5	5
4	2	1996	10	1			Russian	Architect	3	Attorney	7	1	Stays true to their values	uninfluential	strongwilled			1	3	2	2	2	1	3	5	4	2	4	1	3	2	2	4	1	5	2	1	4	2	2	1	1	3	1	2	4	1	3	5
4	2	1996	10	1			Dominican and Ecuadorian	Taxi Driver - Drives people to any decision they need to go.	1	Health First Translator - Translates for patients to nurses about certain health	4	1	Understanding	Knowlegdable	Lawful			3	3	2	5	1	1	3	3	3	3	4	3	4	3	3	4	3	3	3	5	3	4	3	3	3	5	4	4	3	1	4	4
4	2	1995	7	1			Swedish, Irish, German	Research scientist for New York State. Studies in fields mainly focusing on biology and genetics.	7	School counselor, vice principle, and college adviser. She works as a counselor for elementary and middle school, is a vice principle at the middle school, and has a second job editing college essays.	7	1	Religous	Strick	Educated	Trustworthy	Just	5	4	3	4	2	2	4	2	4	5	5	5	3	3	5	5	5	5	4	5	5	4	4	4	2	4	4	5	5	3	3	3
4	2	1996	4	1			American	Lawyer. He is a tax lawyer	7	Teacher. She is a high school English teacher.	7	1	Trustworthy	Honest	Loyal			5	3	5	5	2	4	4	4	4	5	4	5	4	5	4	4	4	4	3	4	5	4	3	5	5	5	5	4	5	4	4	3
4	2	1996	2	1			Italian, German	Works with New York Life Insurance Company. He provides people with life insurance.	4	She works at New York Life Insurance Company. She works with death claims.	5	1	honest	caring	intelligent			5	3	3	5	3	2	4	3	5	4	5	5	4	4	4	5	3	4	5	4	3	4	4	4	3	4	5	4	4	2	5	1
4	2	1996	11	1			american	Fireman. Helps people and puts out fires.	3	Legal Assistant. Works for companies.	3	1	intelligent	understanding	good manners			4	4	3	5	5	4	5	5	3	5	5	4	5	4	4	5	3	5	3	5	5	5	5	4	4	4	4	5	5	4	4	4
4	2	1996	2	1			American, Italian	TSA Instructor	7	Elementary School Teacher	7	1	Honest	Loyal	Courageous	Kind		5	1	5	5	2	2	5	4	3	5	4	3	5	5	4	3	4	5	4	5	4	4	4	5	1	5	5	5	5	2	3	2
4	2	1996	11	1			American, Jewish	CPA. He does taxes for a company.	5	Baker. Works for a bakery and owns her own business.	3	1	Loyal	Intelligent	Respectful	Open		4	3	3	4	2	1	5	3	3	5	4	4	5	3	4	4	3	4	2	4	2	3	4	5	2	3	4	4	4	3	5	3
4	2	1995	8	1			American	He is an engineer. He helps design software for planes.	7	She is an engineer. She designs software for computers.	4	1	organized	respectful	conscientous			5	3	3	4	4	2	5	3	5	5	5	5	5	5	5	5	3	3	4	5	5	5	5	4	3	5	5	4	5	3	5	4
4	2	1996	5	1		18	irish, british		4		5	1	happy	fat	green	tall	pretty	2	2	2	2	2	2	2	2	2	2	2	2	2	2	2	2	2	2	2	2	2	2	2	2	2	2	1	2	2	2	2	2
4	2	1995	6	1			Italian		2	Nanny	2	1	Intelligent	selfless	Responsible			4	4	4	4	3	3	4	4	5	5	4	5	3	4	5	5	5	4	3	5	5	5	4	4	4	5	5	4	5	4	4	5
4	2	1996	3	1			American		4	MTA Transit Station Agent	3	1	Honest	Loyal	Generous	Outgoing	Loving	4	5	4	3	4	4	4	4	4	4	5	4	4	3	4	4	4	4	4	4	3	3	3	3	4	3	4	3	4	4	4	4
4	2	1996	10	1			The Netherlands Germany, and Native Americans	He drives log truck and maintains forestry and distributes lumber to local and national companies.	4	My mother is not employed.	2	1	Honesty	Trustworthy	Loyal	Selfless		4	4	3	4	1	4	5	5	5	4	3	4	4	4	4	1	4	3	4	3	5	4	2	2	2	1	4	3	3	1	4	4
4	2	1996	6	1			Puerto-Rican, Czechz, French, American	Police Officer in transit Manhattan	2	Accounting Manager for Jones Lang LaSalle	5	1	personality	responsibility	focused person	smart	organized	5	2	2	3	1	5	5	5	4	5	4	5	4	4	4	5	2	1	3	3	3	5	1	5	1	5	3	5	3	3	5	5
4	2	1996	1	1			Irish, italian, german, welsh, canadian	Computer programmer, he writes software and computer data	4	stay at home mom	3	1	truthful	honest	kind	generous	loving	4	4	2	3	2	4	4	4	4	4	4	2	3	3	3	4	4	3	4	4	2	4	4	4	4	3	4	4	4	4	4	4
4	2	1996	2	1			American, italian, irish, english	He is a computer consultant. He does complicated things with computers that I don't understand	6	Pharmacy Tech, she gives people drugs	3	1	integrity	honesty	loyalty			3	3	5	5	3	1	4	3	3	5	5	3	5	3	5	2	3	5	5	5	5	2	5	3	1	4	5	2	4	2	5	3
4	1	1996	3	1			Chilean/american	glass artist	2	macys team member	2	1	caring	understanding	well-informed			5	5	5	5	3	4	5	5	5	5	5	5	5	5	5	5	5	5	5	5	5	5	5	5	4	5	5	5	5	4	5	4
4	1	1995	4	1			American, Italian, Ukrainian		3	Consultant	7	1	Unselfish	Humble	Helpful			4	3	1	5	1	1	4	3	4	4	5	4	4	4	4	1	4	4	4	4	4	2	4	4	2	4	1	3	4	2	3	1
4	1	1996	5	1			Irish	Verizon Technician. Fixes telephone poles	3	Teacher. Teaches kids	7	1	Nice	Caring	Thoughtful	honest	truthful	4	3	3	4	3	3	4	3	4	4	3	3	3	4	4	2	3	4	5	4	3	4	4	3	3	4	4	4	3	3	4	4
4	1	1996	3	1			american	Registered nurse. He works in a hospital taking care children.	5	Pe teacher. She works at my local middle school as a teacher.	4	1	Lawful	Sacrifices	trustful	Right		3	5	3	4	2	5	5	5	5	5	4	5	5	5	5	5	4	3	5	5	5	5	5	3	3	2	3	5	5	3	5	4
4	1	1996	4	1			American	Subcontractor. He installs Sheetrock in peoples houses.	2	Housekeeper. She cleans houses/cabins for a company.	2	1	Family	Good Views	Follows laws	Cares for others		5	3	3	5	2	3	4	4	3	4	4	4	3	4	5	3	4	3	5	4	5	5	3	3	2	3	4	4	4	3	3	2
4	1	1996	4	1			American, Italian	ConEdison supervisor. He assigns people to work and watches them to make sure they're doing the work correctly. Usually fixing pipes or things to do with gas or electricity.	2	Nursing home. She takes care of sick patients and assists them with what they need.	3	1	honest	good hearted	respectful	hard working	loyal	4	4	5	5	3	2	5	4	4	4	4	4	5	4	5	2	3	5	4	4	5	3	4	4	1	4	4	3	4	3	5	2
4	1	1995	11	1			American	Factory worker. Works with large machinery to produce popular calendar products like Daytimer.	2	Loan Officer. Works at a local credit union and deals with the distribution of loans.	4	1	Honesty	Kindness	Maturity	Friendly	Just	3	4	4	4	4	4	4	4	4	4	4	3	3	4	4	4	4	4	4	4	5	5	3	4	3	5	4	5	4	4	4	4
4	1	1995	8	1			Irish,Italian, German, French Canadian, African	Airport manager- manages airport	5	Teacher- kindergarten teacher	7	1	Does the right thing.	Returns someones wallet.	Helps others.	Selfless	Giving.	1	2	4	4	3	1	4	5	4	4	3	1	1	5	4	1	4	5	5	3	5	2	2	2	2	5	5	3	4	1	4	3
4	1	1996	5	1			American	{Police officer, Counter terrorism division	3		3	1	Respectable	Honarable	Trustworthy			5	5	4	4	4	5	5	5	4	4	5	4	4	4	5	5	4	3	4	4	4	5	4	4	1	3	4	4	5	4	5	1
4	1	1994	6	1			italian, greek	he works for fedex. He drives a truck and delivers packages to peoples houses.	3	she owns a cleaning business. She has two or three people employed under her and they go and clean peoples houses.	2	1	respectful	loyal	hardworking	caring	determined	5	3	3	5	3	5	5	4	5	5	4	5	3	5	5	1	5	4	3	5	5	5	5	5	3	5	5	4	5	2	5	5
4	1	1996	9	1			Italian, Hispanic		3		7	1	trustworthy	outgoing	athletic	kind	making good choices	4	3	4	5	1	4	3	3	4	4	4	5	5	5	5	5	5	5	3	4	4	5	5	4	2	5	4	5	4	3	5	3
4	1	1995	11	1			Italian	Optometrist	7	ESL Grade school teacher	6	1	Honesty	Reliablility	Kind to others			5	4	3	4	1	1	3	1	4	4	2	4	2	4	5	2	3	3	3	4	4	5	4	1	1	4	5	4	4	1	1	4
4	2	1995	4	1			American, Native American, Irish,	Truck driver. He drives trucks to deliver milk for Garelick Farms.	3	Cosmetologist. She co-owns a hair salon.	7	1	Honest	Trustworthy	Compassionate	Loyal	Courageous	5	5	4	4	1	1	5	4	4	5	4	4	5	4	5	2	2	3	5	4	4	4	4	3	2	5	4	2	4	3	4	3
4	2	1995	12	1			Ameerican	Police Officer	2	High school math teacher	7	1	honest	kind	trustworthy	loyal		4	2	2	4	5	3	4	3	3	5	3	2	3	3	5	5	3	5	3	3	5	5	3	3	3	3	3	4	4	3	5	2
4	2	1996	2	1			Italian, Irish	Mechanic. He fixes automobiles.	2	Senior Accountant Clerk. She does accounts payable (pays the bill)	4	1	Helping Others	Respect	Loyalty	Friendship	Kindness	3	4	4	4	2	3	3	5	2	3	4	2	1	3	3	4	3	4	5	3	5	5	3	4	1	2	4	4	3	4	4	5
4	2	1996	6	1			American	Engineer for National Grid	7	Registered nurse	7	1	Hard working	Trustworthy	Reliable	Kind	Good moral values	5	3	3	5	3	3	4	5	5	5	3	4	5	5	5	4	4	4	4	5	5	5	5	4	3	4	4	4	4	5	5	2
4	2	1996	4	1			American	Salesman. He sells printing to other companies.	4	Caretaker. She takes care of the elderly and children	3	1	Religion/Beliefs	Honesty	Loyalty			1	1	1	3	3	1	2	1	2	3	5	1	2	3	1	1	2	5	1	4	5	1	2	2	1	2	2	3	4	2	1	5
4	2	1995	1	1			German, Swedish, Spanish	Tax Accountant. He's a manager for a private company and does their taxes.	3	Manager and buyer of a company. She manages the workers and also buys inventory for the company.	3	1	integrity	honest	caring	courageous		4	4	3	5	3	1	4	2	4	2	2	4	5	3	3	3	5	5	2	5	5	5	4	1	3	4	4	4	4	3	5	5
4	2	1996	6	1			American, Italian		2		3	1	religious	honest	genuine	caring	generous	5	5	5	5	3	4	5	4	5	5	5	5	4	4	4	3	4	5	3	5	5	5	5	4	2	5	5	5	4	3	4	1
4	2	1996	6	1					7		5	1	point of view	religious				5	5	5	5	4	3	3	5	5	3	5	3	4	3	5	4	4	5	5	5	4	5	4	3	1	4	4	5	4	1	5	5
4	2	1995	8	1				Correctional Officer. He works in a jail	2	House wife	5	1	honesty	trustworthy	responsible	encourager	kind	5	4	4	4	3	5	4	3	4	4	3	3	4	4	5	4	5	4	3	4	3	4	3	4	4	3	5	5	4	4	5	3
4	2	1996	8	1			Irish and German		3		3	1	Responsible	Conservative	Careful			5	3	5	3	4	2	4	3	4	4	4	5	3	5	5	4	4	5	5	4	5	4	4	4	4	3	5	4	4	3	5	2
4	2	1996	1	1			American, Russian, Jewish	Whole Foods- He deals with stock and organizing food at the supermarket	5	Office Manager- she oversees all office tasks at Time Magazine	5	1	honest	caring	trustworthy	responsible		5	3	3	5	2	1	2	2	3	5	2	2	1	4	5	1	4	2	2	3	1	4	4	3	1	5	4	3	4	2	4	1
4	2	1994	10	1			American, Swedish	Maintenance. He does the landscaping around Boces	2	Secretary. Works for Mid Hudson Medical Group.	3	1	Respecting others	Behaving in an appropriate way	Good Values			2	2	1	2	1	1	3	3	2	3	4	3	1	4	1	3	1	2	1	2	2	4	3	1	2	2	3	2	2	2	3	4
4	2	1994	1	1			French, German, Latvian, Irish		3		4	1	responsible	honest	trustworthy	caring		5	3	4	4	2	5	4	5	5	5	5	4	5	5	5	3	2	5	3	4	4	5	4	4	3	3	5	4	4	3	4	4
4	2	1995	8	1			Puerto Rican, Polish	Construction, during his job he works on rooftops to help fix them going form the beginning parts of Long island all the way into the city.	4	Teacher Assistant, she works in BOCES with the children in the age group of high school.	3	1	reserved	strong minded	persuading			1	2	3	3	5	4	3	5	4	3	3	2	4	3	3	3	4	3	2	3	3	3	3	4	3	3	4	3	3	4	4	5
4	2	1996	9	1			American	Painter	2	Receptionist, answers phone calls, schedules appointments, files papers.	3	1	honest	caring	respectful	responsible	reliable	5	5	3	5	1	2	5	4	5	5	5	5	4	5	5	2	4	5	5	5	4	4	4	4	3	5	5	5	5	4	3	2
4	2	1996	6	1			American	Police Officer	5	Caterer. Cooks and serves food, and takes orders.	5	1	honest	loyal	understanding	kind	caring	4	4	4	4	4	1	5	4	4	5	5	5	4	5	5	4	4	5	5	4	5	5	5	3	1	4	4	5	4	4	4	5
4	2	1995	11	1			American		5		5	1	kind	respectful	helpful			5	3	4	4	1	2	4	2	2	4	3	4	2	5	4	2	3	5	3	4	4	4	4	4	2	5	4	5	4	3	3	3
4	2	1996	5	1			Irish, German, Italian	CEO of a shoe manufacturing company. He deals with organization and the money of the company.	6	Research Nurse. She does certain studies for new types of diseases and medicine in a hospital.	6	1	Religious	Kind-Hearted	self-Conscious of decisions			2	3	4	4	2	3	5	2	4	5	4	4	3	4	4	3	4	2	3	3	5	4	5	3	3	5	4	4	5	3	3	4
4	2	1995	6	1			Dominican	My Father works in a labatory.	2	My is currently disabled but before she used to clean toliets in a highschool.	1	1	honest	trustworthy	good decision maker			1	1	1	5	1	1	1	4	5	1	1	4	5	3	1	4	5	4	4	5	3	5	4	1	1	5	4	1	5	1	5	1
4	2	1996	1	1			American	Police Officer, he fights crime	3	police officer, she fights crime	5	1	faithful	older	strict	stubborn		3	3	5	4	3	4	4	5	3	3	5	3	4	4	4	4	3	5	3	5	5	5	4	3	4	5	5	4	3	4	5	5
4	2	1996	8	1			Italian	Plumber. He fixes toilets and installs heating/AC units.	3	School Psychologist. She works in an elementary school.	7	1	Someone who knows right from wrong	Someone with good character	Someone who behaves well	Someone who has respect	Someone who gives respect	5	4	5	5	3	4	5	4	5	5	4	5	5	5	5	5	5	5	5	5	5	5	5	4	4	5	5	5	4	5	5	4
4	2	1994	8	1			Italian, French-Canadian	General supervisor of the power department for Metro North Railroad. He managed and oversaw problems regarding cutting and supplying power.	2	She was an accountant. She managed accounts payable.	3	1	Honest	Trustworthy	Good intentions	Loyal		4	3	2	5	1	5	4	2	4	5	5	1	2	1	5	1	4	4	4	4	5	4	2	3	1	3	5	3	3	1	2	3
4	2	1998	6	1			American	Neurosurgeon. He operated on brains.	7	Registered Nurse. She takes care of oncology patients.	7	1	honest	just	intelligent	driven	benevolent	5	5	5	5	5	5	5	5	5	5	5	5	5	5	5	5	5	5	5	5	5	5	5	5	5	5	5	5	5	5	5	5
4	2	1995	5	1			American	Real Estate Agent. He shows people houses and sells it to them.	5	Sheriff. Worked and looked over the people at the jails.	3	1	Nice	Friendly	Does the right thing			5	4	4	5	2	2	4	3	2	5	4	5	3	4	5	4	5	5	5	4	3	5	4	5	3	5	5	5	2	4	5	4
4	2	1995	1	1			American, Italian, German, Polish	Engineer. He supervises people/ works for the state.	5	Title closer. Represents the title company at a closing.	3	1	Truthful	Good manners	Set of standards			4	3	3	4	2	2	4	2	5	4	5	5	5	4	4	3	2	5	5	4	5	4	5	4	3	3	4	5	3	3	4	5
4	2	1995	7	1			American, French, Irish	Lawncare business, he mows peoples lawns and does fall cleanups	2	She works for the department of health as an investigator.	4	1	loyal	kind	caring	honest		4	4	4	5	3	4	4	3	4	4	4	4	4	4	3	3	4	4	3	4	4	5	4	5	4	4	4	4	4	4	4	2
4	2	1996	4	1			Irish, French Canadian, Dutch, Swedish	High school earth science teacher. He teaches earth science to freshman.	7	Health physicist. She works for the state, and inspects facilities in the state that have a nuclear reactor and/or use radioactive material.	7	1	honesty	loyalty	trust			5	5	4	3	2	2	5	4	2	2	3	1	5	1	2	3	3	5	5	5	4	5	4	1	1	2	4	5	3	3	4	5
4	2	1992	5	1			American	Carpenter. Fixes the inside and outside of people's homes.	4	Store owner. Owns a store and runs the business.	3	1	not lying	not stealing	not cheating			4	3	4	4	2	4	4	4	5	4	4	3	3	5	5	4	4	5	3	3	4	5	4	5	2	5	4	5	5	5	4	4
4	2	1995	7	1			American, Polish, German, Jewish	Salesman for Pioneer Electronics. He sells products to business all over the east coast.	5	Teacher. She teaches Kindergarten.	7	1	Responsible	Honest	Set of Standards			5	2	3	4	2	2	4	5	3	5	4	2	3	2	5	3	4	5	4	5	5	5	4	3	4	4	5	3	5	2	5	5
4	2	1996	6	1			American	Passed away	5	Self- run business from home	3	1	Respectful	Loyal	Honest			3	3	3	2	3	3	2	2	3	3	3	2	2	1	4	1	1	5	2	1	3	4	2	2	2	2	3	4	3	1	2	2
4	2	1996	3	1			American	body builder, construction worker	2	Nurse	4	1	honest	truthful	trustworthy	responsible		3	3	1	4	3	4	2	4	3	5	5	5	4	4	5	4	2	3	4	5	4	5	4	4	2	4	4	4	3	4	4	4
4	2	1996	9	1			German and Italian	owns a chimney sweeping business	4	works for the state; LIDDSO psychologist	7	1	good	honest	safe	smart	kind	3	4	3	3	2	4	4	3	4	4	4	4	2	3	4	4	4	4	2	3	5	4	3	3	3	3	3	5	4	3	4	5
4	2	1996	1	1			American	Firefighter. He was a Lieutenant before he retired.	3	Nurse. She gives shots.	4	1	Honest	Trustworthy	Helpful			4	3	3	5	5	1	4	4	2	5	3	4	3	5	5	1	5	2	4	5	3	4	5	5	3	5	5	5	5	5	5	2
4	2	1996	1	1			America	Restaurant owner. He has owned a pub for 25 years	3	Engineer. she build roads and bridges	4	1	Honest	Trustworthy	Loyal	Giving	generous	3	3	3	5	3	2	4	3	3	4	4	4	4	4	5	2	3	5	3	4	5	5	5	2	2	5	4	3	4	3	4	3
4	2	1995	11	1			American	Deceased-- Business Owner/Roofer previously.	3	Business Owner	3	1	Modesty	Genuine	Listener	Respectful	Contained	2	1	2	3	2	4	3	4	3	3	3	4	4	3	4	3	3	4	2	3	4	4	3	3	2	3	3	3	4	3	3	4
4	2	1995	11	1		18	spanish	bug inpector	2	mcdonalds	1	1	wears underwear	fruits	chicken	apple	knife	2	2	2	2	2	2	2	2	2	2	2	2	2	2	2	2	2	2	2	2	2	2	2	2	2	2	2	2	2	2	2	2
4	2	1995	11	1		18	spanish	car	2	xar	3	1	apple	cider	dina	practice	eat	3	3	3	2	3	2	3	3	3	3	3	3	3	3	3	3	3	3	4	3	2	2	2	3	3	4	3	3	3	3	3	3
4	2	1993	3	1			American, Irish, Italian	Physical Therapist. Owns his own practice and rehabilitates injured clients.	7	Medical Biller. She works with my father and deals with insurance, etc.	7	1	honest	thoughtful	kind	integrity	trust	3	1	2	2	1	1	3	5	3	3	5	4	3	2	4	4	1	5	5	5	3	3	3	1	1	1	3	5	1	1	1	4
4	2	1994	10	1			American	Divorce attorney. He is a lawyer for people who get divorced.	7	Teacher. She teaches technology at a middle school.	6	1	honest	ethical	trustworthy	truthful	virtuous	3	5	4	3	3	3	3	2	3	3	4	4	3	2	4	3	2	4	3	4	3	4	3	3	2	3	3	3	5	3	3	3
4	2	1995	6	1			American, Jewish, Catholic	Works for an insurance company	4	works for playbill as a subscription manager and owns her own pet sitting business	4	1	caring	helpful	smart	disciplined		3	3	3	5	1	4	3	3	4	4	4	5	4	4	4	5	3	4	5	3	3	5	3	3	3	3	3	5	4	3	5	5
4	2	1993	2	1		21	American, Jewish, Polish, Russian, German	Real Estate Attorney: He does closings for houses	7	Homemaker- raised me and my siblings	4	1	truthful	loyal	hard working			3	3	2	4	1	3	3	3	5	3	4	4	4	3	4	5	3	4	4	3	4	4	4	3	3	3	4	3	3	4	4	4
4	1	1996	3	1			American		7		7	1	Kind	Accepting	Thoughtful			5	3	5	5	2	1	5	2	3	5	2	3	2	4	2	3	5	5	5	5	2	3	3	5	1	5	5	4	2	1	3	1
4	1	1996	3	1			American	Mortgage broker. He works with people interested in obtaining a mortgage or refinancing.	5	Teacher assistant. She helps the teacher and students in the classroom.	5	1	Trustworthy	Empathetic	Respectful	Understanding		4	5	3	4	1	3	4	3	5	5	3	4	5	5	5	3	3	5	3	5	2	3	4	2	2	4	4	3	4	3	3	4
4	1	1995	12	1			American	Groundskeeper. He maintains sports fields for my town.	4	Physician. She takes care of patients at a hospital.	7	1	Kind	Caring	Forgiving	Trustworthy	Respectful	5	5	4	5	2	2	4	2	5	4	5	4	2	5	4	2	5	5	4	5	5	4	5	4	2	5	5	5	5	2	3	3
4	1	1996	1	1			Polish, czech	High School Chemistry Teacher	7	High School Business Teacher	7	1	trustworthy	understanding	logical			5	4	5	4	4	5	4	4	3	4	4	4	4	4	4	4	5	4	4	4	4	4	4	4	4	4	4	4	4	4	4	1
4	1	1996	5	1			American, German, Italian, Irish	Contractor, builds houses.	4	Stay at home mom.	4	1	respectful	understanding	trustworthy			4	3	4	4	3	4	4	4	4	4	4	4	2	4	4	4	4	3	4	3	4	4	4	4	3	4	4	4	4	4	4	4
4	1	1996	2	2	Mexico	9	Mexican	Maintenance Manager	1	not currently wokring	3	1	stands up for whatever is right	believes in fairness for everyone	see the good side in everyone			2	1	1	3	1	1	4	5	1	2	4	1	4	1	4	2	1	5	3	5	3	4	3	2	1	1	4	3	3	1	2	1
4	1	1995	9	1			American	Systems Engineer. He works with programs on company computers to set up security restrictions within the company	4	Real Estate Agent. She helps people buy or sell homes.	5	1	Respect	Honest	Kind	Helpful		5	3	3	5	2	1	5	3	5	5	3	4	5	4	4	3	4	5	3	4	5	3	5	5	3	5	5	5	5	2	5	4
4	1	1995	9	1			Irish, Italian	Town of Huntington Deals with road problems in town	2	Accountant handles finance	3	1	Kindness	Respect	Helping others			4	3	4	5	3	3	5	4	5	5	4	5	4	4	5	4	5	4	3	4	5	5	4	4	3	5	5	5	4	4	5	5
4	1	1996	5	1			German, Irish, Polish, Lithuanian	Retired Manager of Tioga County Office Building. Would help people complete resumes, so they could find jobs.	5	Guidance Counselor at Owego Apalachin Middle School. Helps kids with academic issues they have and help them through middle school.	7	1	Honest	Trustworthy	Reliable	Compassionate	Valuable	4	4	4	5	2	2	5	5	5	5	4	4	4	4	5	4	4	3	4	4	4	4	5	4	3	5	4	5	3	4	5	3
4	1	1996	4	1			Native American, English, Irish	Bus Driver. He drove a bus.	2	She used to work in an office building. Something along the lines of medical paperwork.	5	1	altruism	consciousness	kindness	helpful		4	5	2	5	2	3	3	3	4	5	4	3	3	4	4	2	5	5	5	5	4	3	3	2	2	2	4	4	5	3	3	2
4	1	1996	5	1			Italian, Irish, American	Police Officer. He protects and serves the people of nassau county.	3	Substitute teacher. She fills in or teachers who are absent in the long beach public school district	7	1	Confident	Healthy	Self-aware			2	3	2	3	3	3	4	5	2	4	3	4	4	4	4	1	2	2	4	4	3	2	3	3	3	5	3	4	3	5	4	1
4	1	1996	6	1			American,	Business and technology management	7	Real estate agent	5	1	Religion	Family	Friends	education		3	3	4	2	5	5	4	5	5	3	5	4	5	4	3	5	3	4	4	5	4	5	3	4	3	1	4	3	4	4	5	4
4	1	1996	8	1			Italian		5		3	1	Intelligent	Kind	Caring	Sensible	Righteous	3	3	3	3	5	4	2	2	4	4	4	3	3	4	5	4	3	5	4	4	3	4	3	3	2	5	3	4	4	4	5	2
4	1	1996	8	1				Works for the Long Island Railroad	5	Certified Public Accountant: She does taxes for private companies and individuals	7	1	Honest	Kind	Selfless	Empahetic	Confident	5	2	4	5	2	3	5	4	5	5	3	5	4	5	5	5	5	5	3	4	3	4	5	5	3	5	5	5	4	3	5	3
4	1	1996	2	1			American, Scottish, German, French-Canadian		7		7	1	courage	empathy	honesty	loyalty	fortitude	5	5	5	5	5	5	5	5	5	5	5	5	5	5	5	5	5	5	5	5	5	5	5	5	5	5	5	5	5	5	5	5
4	1	1996	9	1			American	Probation Officer- Worked house arrest on people who are released from prison.	5	Accountant- She tracks transactions made by her employer.	5	1	Honest	Trustworthy	Selfless	Kind	Caring	2	5	3	5	3	1	2	3	4	5	2	5	2	2	5	2	5	5	3	5	5	5	5	2	3	5	4	3	4	3	4	1
4	1	1995	10	1			American	Audiologist, performs tasks do with hearing and testing of hearing.	7	Audiologist, performs tasks to do with hearing and testing of hearing.	7	1	honest	nice	thoughtful			5	4	4	4	5	5	5	5	4	5	5	4	5	4	5	5	5	5	4	4	5	5	5	5	5	5	5	5	5	5	4	5
4	1	1995	5	1			American, Italian	Business Owner. Owner of private boat marina and storage facilities.	5	Tax Representative for IRS	5	1	Compassionate	Empathetic	Honest			2	2	2	4	2	3	3	2	2	2	3	2	2	2	2	2	2	2	2	3	3	3	2	2	2	2	3	2	2	2	2	1
4	1	1995	10	1			American		1		2	1	Respectful	Generous	Loving	Faithful	Humble	4	4	4	4	4	3	4	5	5	4	4	4	4	4	4	3	3	5	4	4	4	5	4	5	3	5	5	4	4	4	5	4
4	1	1995	8	1			75% italian 25% Polish	Heavy Construction. He owns his own construction business that he started himself in New York City. They replace roads, put in sewer maines, electrical ducts, anything road work related. He also operates machinery for his business.	5	Assistant. My mother is the head secretary and assistant for my fathers company. She deals with payroll and a lot of the paperwork related to the business.	4	1	Honesty	Transparency	Loyalty	Understanding		3	3	3	4	2	2	5	4	4	5	2	4	3	4	5	1	2	4	5	5	5	4	5	2	1	5	5	3	2	1	4	4
4	1	1996	5	1			german irish	IBM maintance worker- he fixes the machines	7	nurse- high school nurse	4	1	honesty	tustworthy	kind	forgiving		3	3	4	4	2	2	4	4	3	4	3	4	4	4	4	2	4	4	4	3	3	4	4	4	3	3	4	3	2	3	4	4
4	1	1996	1	1		18	English, Scottish	Professor an Researcher in Material Science	7	Being a Mother, Secretary	5	1	kind	loving	dedicated	smart	confident	5	5	3	5	5	5	5	5	3	5	5	5	5	5	5	5	5	5	5	5	5	5	5	5	5	5	5	5	5	5	5	5
4	1	1996	3	2	Japan	About 6 to 7 tears total	American and Japanese	Professor in an university. He teaches English to Japanese students who want to become English teachers.	7	English tutor. She teaches basic English to young kids in kindergarten and elementary school.	2	1	The degree of respect the person pays to others	A clear vision of what is right and wrong beyond the law, and ethical actions based on that	The understanding and acceptance of other's perspectives	Hard work	Honesty	5	3	3	5	3	2	5	4	5	4	4	5	3	5	5	3	3	5	2	5	3	4	3	2	1	5	4	4	4	4	5	4
4	1	1996	3	1			American		3		4	1	Respectful	Generous	Caring			5	5	4	5	4	5	5	5	4	5	5	5	5	5	5	4	4	5	4	5	5	4	5	5	4	5	5	5	5	5	5	5
4	1	1996	2	1			American	Drafting. He works with blueprints and translates plans onto a computer.	3	Nurse. She works at a dermatologist office.	3	1	Loving	Compassionate	Empathetic	Honest	Free	5	5	5	5	1	1	5	1	3	5	4	5	4	5	4	1	5	5	5	5	3	1	5	5	1	5	5	5	5	2	4	1
4	1	1995	11	1			American	He is a 8th grade science teacher.	7	She is a dance teacher.	5	1	No Anal sex	No Stealing	No killing	Honest		4	3	3	4	3	2	3	3	5	4	5	4	1	4	3	3	2	5	2	5	5	4	5	2	1	5	1	4	5	1	3	4
4	2	1996	7	1			American,British,Russian,Polish,Italian	He is a retired corrections captain at Riker's Island.	3	Elementary Art teacher. Teaches grades kindergarten through 5th grade about art and how to draw.	7	1	good natured	fair	giving	caring		4	1	3	5	2	1	5	4	2	5	4	3	5	5	5	4	5	5	3	3	3	3	4	4	1	4	5	5	5	3	4	1
4	2	1996	1	1			American	Head Security guard at a college	4	Accountant for government projects	5	1	honest	humble	reliable			5	4	4	5	1	1	3	2	3	5	5	2	4	5	5	1	1	4	2	4	4	2	4	4	2	2	5	3	4	3	5	3
4	2	1996	5	1			American, German, Italian, Irish	Printer and data analyst. He analyzes data for a company that prints papers for the senate.	5	Salesperson. She sells law firms to companies.	5	1	honest	helpful	follows rules	does what is right		5	1	1	5	2	4	3	3	5	5	4	4	2	5	5	3	4	5	3	5	2	5	5	4	2	5	3	5	4	3	4	2
4	2	1980	11	1			American	HVAC Supervisor> Heat, Ventilation and Air Conditioning: technician, estimator and employee supervisor. Why is military education not listed below?	3	CNA: Certified Nurses Assistant, provides personal care to elderly folks living in a nursing home. ALSO she is an Organic Farmer: owned by and grown for local restaurant. Why is vocational (ex: CNA) education not listed below?	2	1	honesty	use acquired knowledge to benefit others	empathy	loyalty		3	4	5	4	3	3	5	5	5	5	5	4	4	4	5	4	4	5	4	5	5	3	3	5	3	4	5	5	5	3	3	5
4	2	1991	3	1			Taiwanese	Landlord. He does apartment maintenance.	5	Landlord. She deals with potential and current tenants.	5	1	Honesty	Compassion	Tolerance of different people	Self-reflection and improvement	Wishes to help others	5	2	5	4	1	1	5	4	5	5	4	2	2	4	4	3	4	5	4	2	4	3	5	3	1	2	5	4	5	1	4	3
4	2	1996	9	2		18	american		3		7	1	honest	trustworthy	loyal	caring	responsible	4	3	3	5	1	1	5	4	4	5	5	4	5	3	5	5	4	4	3	5	4	4	4	5	4	5	5	3	4	3	4	5
4	2	1996	9	1			German, Polish, Czech	Head Salesman at GE's new plant	7	Elementary School Teacher. First Grade	7	1	Honesty	Friendly	Caring	Brave	Funny	5	5	5	5	5	4	5	3	5	5	5	5	5	5	5	3	5	5	5	5	5	4	5	5	3	5	5	5	5	5	5	3
4	2	1996	6	1			American, Irish, Italian	Car salesman	4	Special Ed teacher assistant	2	1	Respectful	Honest	Caring			4	2	2	4	2	3	3	2	4	4	3	2	2	4	4	4	3	3	2	2	4	3	3	4	3	4	4	4	3	3	4	4
4	2	1996	4	1			American, Lithuanian	Aviation maintenance technician- responsible for repairing commercial planes for US Airways.	4	Works in the food industry for a creamery making butter and other dairy products.	4	1	Ethical	Independently minded	Trustworthy	Respectful	Understanding	5	5	5	5	5	5	5	5	5	5	5	5	5	5	5	5	5	5	5	5	5	5	5	5	5	5	5	5	5	5	5	5
4	2	1993	9	1			American, Chinese, German	Facilities Manager; He works in a prison, managing the construction, facilities and staff	2	Certified Public Accountant; she does taxes for a company	4	1	honesty	trust	optimism			4	5	3	5	4	4	5	4	4	4	4	5	4	4	4	4	4	4	4	4	4	4	4	4	5	4	5	4	4	4	5	4
4	2	1996	8	1			American	Advertising	5	Chemist	5	1	Honest	Caring	Respectful	Happy	Nice	5	5	5	5	5	3	5	5	5	4	4	5	5	5	5	4	5	5	5	4	5	5	5	5	3	4	4	4	4	5	5	4
4	2	1996	3	1			American	appliance salesman	2	pediatric nurse	3	1	caring	honest	respectful	responsible	trustworthy	5	4	5	5	5	4	5	5	5	5	5	5	5	5	5	5	5	5	4	5	5	5	5	5	5	5	5	5	5	4	5	4
4	2	1993	10	1			Italian, British, Vietnamese	Finiancial Advisor for Citibank. Handles large scale accounts.	5	Spanish teacher at elementary/middle school. Teachers spanish to 1st-5th graders.	5	1	understanding	helpful	kind	honest	loving	5	5	5	5	1	1	5	3	5	5	3	5	3	4	4	3	5	5	5	5	2	4	5	4	3	5	5	4	5	4	3	2
4	2	1996	4	1		18	american, italian, irish	He is a manager at a bus company.	3	She is a stay at home mother. Last job was a clerk at Hallmark.	4	1	wise	genuine	sympathetic	open minded	composure	5	3	3	3	3	4	5	3	5	5	5	5	2	1	3	5	3	5	5	5	3	3	5	1	1	1	5	5	3	2	5	5
4	2	1996	6	1			German, Irish, Italian	Physical education teacher and high school baseball coach.	7	Assistant principal at a high school.	7	1	Good values	good judgement	loyal	faithful	respectful	3	5	3	4	4	4	4	3	5	4	4	4	4	4	5	4	5	4	5	4	5	4	4	3	5	5	4	5	4	4	5	4
4	2	1996	5	1			American	Graphic Designer	7	Works in a law office	7	1	Generous	Kind-hearted	Loyal	Compassionate		4	5	5	5	3	2	5	2	4	5	2	5	2	5	3	3	4	5	4	5	4	4	5	4	1	5	5	5	5	5	3	1
4	2	1996	6	1			Puerto Rican	Policeman. He upheld and enfored the law in Brooklyn.	3	Social Worker. She helped disabled people receive benefits.	4	1	Honest	Just/Fair	Trustful	Compassionate	Respectful	4	5	5	5	2	3	5	3	3	5	2	4	3	4	4	2	5	4	5	5	3	5	4	5	4	5	4	5	4	3	3	5
4	2	1994	3	1			American, Native American, Irish, Italian, English	My father is deceased.	1	BJs wholesale club; my mother hands out samples.	3	1	trustworthy	honest	loving	caring		5	4	4	5	4	1	5	1	3	5	4	4	5	5	5	1	5	5	4	5	5	5	5	3	1	5	5	3	5	3	5	2
4	2	1996	1	1			American	He works in the infield at the track keeping the yard clean.	1	Receptionist. She works at the checkout desk at the doctors office.	3	1	Loyal	Honest	Caring	Sympathetic	Intelligent	4	1	3	4	3	1	2	3	3	3	3	3	3	3	5	3	1	2	4	4	4	5	3	2	1	3	3	3	2	2	3	2
4	2	1996	1	1			Irish	Salesman. He sells cemetery plots.	3	Bookkeeper. She does paperwork/finances for an adoption agency.	3	1	Open minded	Honest	Caring	Kind		5	5	4	5	2	2	5	2	4	5	5	5	4	5	5	3	4	5	5	5	5	4	4	3	2	3	5	5	5	2	5	4
4	2	1996	3	1			Italian, Irish, German, American, Catholic	Building Inspector. He makes sure homes and structures are safe to be in	3	Salon secretary. Handles money, scheduling, etc	2	1	Honest	helpful	truthful	caring	accepting	5	5	3	5	2	1	5	2	4	5	4	5	5	5	5	2	3	5	5	5	1	4	5	3	2	5	5	4	5	2	3	1
4	2	1971	9	1			American	Retired, he managed telemarketers at a publishing company and worked as a chef	2	Retired, Fine and advertising artist.	5	1	Honesty	Kindness	Integrity			5	5	4	5	1	2	5	2	5	5	4	4	4	5	4	1	4	5	4	5	5	4	4	5	2	4	5	5	5	4	4	3
4	2	1996	9	1			American, German, Swedish, Norwegian	Self-employed. Owns a sawmill service.	5	Principle of an elementary school.	7	1	Honesty	Kind	Caring	Generous	Loyal	5	3	2	5	1	2	4	1	3	5	3	4	2	3	4	1	4	5	2	3	4	2	5	5	1	5	5	4	5	4	4	3
4	2	1994	12	1			American		2	Nurse	4	1	good values	positive attitude	hard worker			5	5	2	5	2	5	5	5	5	5	5	5	5	5	5	5	5	5	5	5	5	5	5	5	5	5	5	5	5	5	5	5
4	2	1996	8	1				Field Crew Party Chief - Construction . Study blueprints, and layout roads, bridges and buildings.	2	Compliance Officer. Verifies licensing for interstate financial trading.	2	1	Honest	Loyal	Responsible			4	3	3	3	3	3	3	4	4	3	4	3	3	3	4	3	3	4	3	4	4	3	3	3	1	3	4	3	3	3	4	2
4	2	1996	8	1			Latino		#NULL!	Parent coordinator	3	1	morals	responsibility	honesty	compassionate	empathetic	5	3	4	5	3	4	5	4	4	4	5	4	4	4	5	4	4	4	4	4	4	4	4	5	4	4	5	4	4	4	5	4
4	2	1996	3	1			American	Director of safety and health for the New York State's Department of Transportation.	6		6	1	sense of right and wrong	having a conscience	feeling guilt and remorse	wanting to do the right thing	recognizing and protesting injustices	5	5	5	4	1	1	5	1	5	5	3	2	3	4	5	1	3	5	1	4	4	2	3	1	1	4	4	5	4	1	1	1
4	2	1996	3	1			Mexican American	Electrician. He works fixing electric circuits. Tailor. He works in dry cleaner, fixing and adjusting clothes.	3	Sales. She manages and owns a clothing store.	4	1	Honesty	Just	Loyalty			3	3	4	3	3	3	5	3	4	3	3	4	3	4	3	3	4	4	3	5	4	4	4	3	3	4	3	3	3	3	3	4
4	2	1996	9	1			American	President of Newton Greenhouse in Newton, New Hampshire. He works with flowers and plants and selling retail and wholesale across New England.	4	Assistant to the County Attorney in Rockingham, New Hampshire. She helps by looking over evidence and filling out forms for cases for the attorney.	4	1	kind	puts others before self	courteous	caring	wants to help others	4	4	4	5	4	3	4	3	5	5	3	4	3	5	4	4	4	5	5	4	4	4	4	5	3	5	5	5	5	3	4	2
4	2	1996	2	1			Egyptian	Engineer	7		7	1	honesty	loyalty	fun			5	4	3	5	3	3	5	4	4	5	5	5	5	5	5	5	5	4	5	4	5	5	5	5	3	5	5	5	5	4	5	5
4	2	1996	2	1			American, Italian, Irish, German, Czech, Catholic	retired nyc police officer	3	Secretary	3	1	Trustworthy	Responsible	Religous	Safe	Kind	5	3	3	5	4	3	5	1	5	4	3	4	5	5	4	3	5	5	4	5	5	5	3	3	3	5	3	4	4	2	3	4
4	2	1996	12	1			Greek	executive vice president of Sunham Home Fashions	5	kindergarden teacher	7	1	generous	nice	helpful	trustworthy	happy	5	3	3	4	1	3	3	3	3	5	4	2	3	4	4	3	4	3	3	3	5	2	4	5	3	5	5	5	4	3	4	1
4	2	1994	7	1			American	Computer Programmer. He develops computer programs.	4	Cooking teacher. She taught low income families how to cook healthy meals for less money.	2	1	Openminded	Understanding	Honest	Loyal	Forgiving	4	4	4	4	3	4	3	4	4	4	3	4	3	4	5	3	3	5	4	5	4	4	4	4	3	4	5	4	4	3	4	3
4	2	1996	5	1			Irish, Italian	Self-Employed Co-Owner of Company. Telecom Division. Installs phones and cabling for major hotels and companies	2	Adult Care Taker. Has Personal Clients	2	1	Does the right thing when possible	thinks about others when doing an action	selfless			5	2	3	5	1	3	4	2	3	3	3	4	2	4	4	3	3	5	2	3	1	2	4	3	3	3	5	5	5	5	5	1
4	2	1995	12	1			American	Janitor. Works at Upstate Cerebral Policy at night cleaning classrooms and offices.	2	My mother is currently unemployed, but her last job was as a day care teacher assistant at Upstate Cerebral Palsy in which she assisted in watching children, playing with children, and teaching children who are younger than school age.	6	1	Has integrity	Behaves ethically	Is respectful			1	4	1	1	2	1	3	1	3	3	3	3	4	2	1	1	1	5	1	4	1	1	3	1	1	1	3	2	1	1	2	1
4	2	1996	4	1		18	South Korean	Real Estate Agent. He sells and rents homes.	5	Deputy County Clerk. She works for the county.	3	1	honest	caring	dedicated			5	3	4	5	3	3	5	4	3	5	5	4	4	5	5	4	5	5	3	5	5	5	5	4	3	5	5	3	5	4	4	3
4	2	1996	9	1			american	He is a Sanitation worker. He works to dispose of the garbage in Manhattan and help clean up after storms and other emergency's, as well as parades.	2	My mother is a nurse. She takes care of sick people.	6	1	truthful	courtous	helpful	tries to do right by others	fair	5	1	4	3	1	3	3	1	3	2	2	4	1	3	3	2	3	5	3	5	4	4	3	2	1	2	3	3	1	1	3	1
4	2	1995	12	1			American, German, Irish	Police Officer. He works for Nassau County Long Island	7	Nurse, she visits the homes of the elderly that need assistance.	7	1	Responsible	Truthful	Reliable	Understanding	Honest	4	4	5	4	3	4	4	3	5	4	4	4	5	5	5	5	3	4	4	5	4	4	5	5	2	5	5	3	5	4	5	4
4	2	1996	1	1			Italian American	Salesmen	3	Clerk Typist. Works for the town I live in.	2	1	Kindness	Intelligence	Respectful	Trusting	Considerate	5	3	4	5	5	4	5	3	5	5	4	5	4	5	5	3	4	5	3	4	3	5	4	4	5	5	5	4	5	4	3	3
4	2	1995	5	2	Columbia	19	American	My father was a High school english teacher. He is currently retired	7	My mother was a High school math teacher. She is currently retired	7	1	Honest	Truthful	Caring	Compassion	Self control	4	3	5	5	1	1	5	4	3	5	3	4	5	4	5	1	3	5	3	5	5	3	5	5	3	4	4	4	5	1	5	2
4	2	1995	11	1			American	Quality Engineer. He communicates with customers and ensures products are up to company standards.	3	Nail Technician. She does nails.	3	1	honest	genuine	compassionate	trustworthy	kind	4	4	4	3	1	2	4	2	3	4	3	3	4	3	4	2	4	5	3	4	4	2	4	4	1	3	5	3	4	2	4	3
4	2	1994	4	1			French Canadian		7		2	1	Honest	Loyal	Trustworthy	Helpful	Giving	5	2	4	5	3	3	5	5	4	4	4	4	5	4	5	2	5	4	4	4	4	5	5	4	4	5	4	5	4	5	4	4
4	2	1993	12	1			Italian, Austrian, Romanian	Manager of TVR Communications. He manages over 20 hospitals that provide telephones and television access to patients. He also manages the workers in each of these hospitals.	5	Teachers Aid at BOCES. Takes care of disabled children one on one.	3	1	Honesty	Loyalty	Friendly	Caring	Self-less	5	3	1	5	1	1	5	2	4	5	5	2	3	4	5	2	2	5	1	3	4	2	4	5	2	5	5	2	4	3	4	3
4	2	1996	6	1			American	He owns a deli, he does catering and makes sandwiches	3	Works at a plaiting company, she files inventory	3	1	Conscientious	respectful	open minded	knows the difference between right and wrong	caring	5	5	5	5	4	2	5	5	5	5	5	5	5	5	5	5	5	5	5	5	5	5	5	5	2	5	5	5	5	5	5	5
4	2	1996	4	1			American	Fuel Oil deliveryman. He delivers propane and other oils used to power various things, such as heating homes and driving vehicles.	2	Data entry. Types information into the computer.	3	1	truthful	caring	willing to do the right thing	abides by the law		5	4	1	4	2	3	4	2	3	4	1	2	2	3	4	3	3	5	3	5	3	3	4	4	1	4	4	4	4	1	2	1
4	2	1995	9	1			American, Russian, French Canadian, Jewish	New York Life Agent. He helps people decide what their best option for insurance is based on their credentials and links the individuals to his company.	5	Unemployed.	5	1	Honest	Aware	Informed	Sympathetic	Caring	2	3	2	4	1	1	4	3	4	5	2	3	3	2	3	2	1	5	4	4	2	3	3	2	1	3	3	4	3	4	3	2
4	2	1996	9	1			Mexican, German	Restaurant. Waiter.	1	Self Employed.	1	1	Honest	Kind	Loving	Affectionate	Admirable	5	2	3	5	1	3	5	4	3	5	5	2	4	4	5	3	2	5	2	3	5	3	4	2	3	5	5	3	5	4	5	5
4	2	1994	4	1			American	Long Island Railroad. He fixes tracks.	2	None.	3	1	Does things for others.	Kind.	Faithful.	Loyal.		5	3	5	5	2	3	5	4	4	5	2	4	5	4	5	5	5	5	5	5	5	3	5	5	4	5	5	5	5	3	5	4
4	2	1994	4	1			American, Irish, French, Polish, Scottish, French Canadian	Postal Clerk; He works on the "docks" when the trucks come to the post office	3	Postal Clerk; Sorts mail or works the window to help customers	5	1	to have values	a person who follows their beliefs/values with no harm to themselves or others	Know the difference between right and wrong			4	5	5	4	3	2	4	4	3	4	4	4	4	4	5	3	4	4	4	5	5	5	3	4	1	4	4	5	4	3	5	1
4	2	1995	11	1			spanish	yuhhuoh	3	uhyuhy	3	1	yyuhh	hubuhu	uhuho	hyuhhibj	uhiuhuoi	2	2	1	3	1	2	2	2	2	2	2	2	2	2	2	2	2	2	2	1	3	3	3	2	2	2	3	3	2	2	2	3
4	2	1994	5	2	Japan	6months	Japanese	He is dead.He was a school president of an elementary school.	7	She is working and she is a teacher.	5	1	kindness	educated	compassionate	considederate		3	3	3	4	3	3	4	3	4	5	3	3	3	3	3	5	3	3	3	3	4	3	3	3	2	3	4	3	3	4	4	3
[truncated: 224 more columns]
